# Supplementary material for: Lycopene alleviates oxidative stress via the PI3K/Akt/Nrf2pathway in a cell model of Alzheimer’s disease
Source: PeerJ. 2020 Jun 8;8:e9308. doi: 10.7717/peerj.9308 (PMC7289143; doi:10.7717/peerj.9308)
Supplement: Supplemental Information 1 [file peerj-08-9308-s001.zip]

Archive with 33 entries (32 files):
- Raw date/
- Raw date/actin-1 2019.04.29.jpg
- Raw date/actin-2.jpg
- Raw date/activated-cas3.jpg
- Raw date/Akt 2019.06.15.jpg
- Raw date/AKT.jpg
- Raw date/All date.xlsx
- Raw date/Apoptosis.jpg
- Raw date/APP-1.jpg
- Raw date/APP.jpg
- Raw date/BACE.jpg
- Raw date/bcl2-2.jpg
- Raw date/bcl2.jpg
- Raw date/casp.jpg
- Raw date/Data 1.jpg
- Raw date/gapdh2019.06.1.jpg
- Raw date/GCLC-2.jpg
- Raw date/gclc.jpg
- Raw date/gclm 2019.05.07.jpg
- Raw date/GCLM-2.jpg
- Raw date/GSK.jpg
- Raw date/GSK3B 2019.06.25.jpg
- Raw date/MDA.jpg
- Raw date/nrf2 2019.05.27.jpg
- Raw date/nrf2 2019.05.27_11.07.19_Ch+Marker.jpg
- Raw date/NRF2-2.0.jpg
- Raw date/NRF2.jpg
- Raw date/p-AKT 2019.06.14.jpg
- Raw date/p-AKT-3.jpg
- Raw date/p-AKT.jpg
- Raw date/p-GSK.jpg
- Raw date/p-GSK3B 2019.06.25.jpg
- Raw date/ROS.jpg
