# Supplementary material for: Lycopene alleviates oxidative stress via the PI3K/Akt/Nrf2pathway in a cell model of Alzheimer’s disease
Source: PeerJ. 2020 Jun 8;8:e9308. doi: 10.7717/peerj.9308 (PMC7289143; doi:10.7717/peerj.9308)
Supplement: Supplemental Information 1 [file peerj-08-9308-s001.zip › Raw date/All date.xlsx]

## Sheet: Akt
	GAPDH	Akt
CHO+LY	21508.2	20376.5		0.947384
CHO+LY	25584.7	24504.6		0.957785
M146L	22217.8	25538.2		1.14945
M146L+LY	27489.5	23225.5		0.844886		p-G/G
M146L+LY+LY294002	20072.8	25553.3		1.27303		1.06795
	GAPDH	p-Akt				0.817072
CHO+LY	22615.7	22881.6		1.01176		0.566074
CHO+LY	21584.3	16891.4		0.782579		1.02185
M146L	26417.3	17189		0.650673		0.44282
M146L+LY	23655.1	20422.5		0.863346
M146L+LY+LY294002	21430.3	12080.8		0.563724
	GAPDH	Akt
CHO+LY	30629.9	31890.7		1.04116
CHO+LY	33225.6	31178.8		0.938395
M146L	30984.9	28881.3		0.932109
M146L+LY	21353.2	28555.5		1.3373		0.888674
M146L+LY+LY294002	18512.5	22579.9		1.21971		0.910319
	GAPDH	p-Akt				0.544596
CHO+LY	26870.9	24862.4		0.925253		0.860709
CHO+LY	22395.9	19131.4		0.854238		0.507128
M146L	28550	14492.6		0.507623
M146L+LY	26774.3	30817.8		1.15102
M146L+LY+LY294002	20103.5	12435.1		0.618551
	GAPDH	Akt
CHO+LY	27829.2	23454.3		0.842794
CHO+LY	27429.1	20307.6		0.740366
M146L	32093.9	24214.6		0.754492
M146L+LY	25439.2	26594.6		1.04542
M146L+LY+LY294002	23775.2	19995.6		0.841029
	GAPDH	p-Akt				0.789686
CHO+LY	28630.4	19054.8		0.665542		1.13243
CHO+LY	25607.8	21470		0.838415		0.657138
M146L	26642.7	13209.6		0.495805		0.726015
M146L+LY	29483.6	22377.7		0.758988		0.567998
M146L+LY+LY294002	28469.7	13600.1		0.477703
		CHO		CHO+lycopene				M146L			M146L+lycopene			M146L+lycopene+LY294002
	1.06795	0.888674	0.789686	0.817072	0.910319	1.13243	0.566074	0.544596	0.657138	1.02185	0.860709	0.726015	0.44282	0.507128	0.567998

## Sheet: GSK3B
	GAPDH	GSK3B				p-G/G
CHO+LY	20508.2	22255.6		1.0852
CHO+LY	25584.7	23289.5		0.91029
M146L	24217.8	27772.6		1.14679
M146L+LY	27489.5	29139.8		1.06003
M146L+LY+LY294002	20072.8	22565.3		1.12417		0.622821
						1.04145
	GAPDH	p-GSK3B				0.220104
CHO+LY	22615.7	15285.7		0.675888		0.467608
CHO+LY	17584.3	16670.3		0.948019		0.252121
M146L	26417.3	6668.05		0.252412
M146L+LY	29655.1	14699.4		0.49568
M146L+LY+LY294002	21430.3	6073.95		0.283428
	GAPDH	GSK3B
CHO+LY	23209.2	27085.8		1.16703
CHO+LY	22777	18220.6		0.799955
M146L	31413.8	31601.5		1.00598
M146L+LY	26708.5	30496.7		1.14184
M146L+LY+LY294002	17940.8	25664.3		1.4305		0.492146
						0.999032
	GAPDH	p-GSK3B				0.367362
CHO+LY	24285.3	13948.2		0.574349		0.518676
CHO+LY	17827.2	14247.2		0.799181		0.127003
M146L	23821.6	8803.47		0.369558
M146L+LY	29784.4	17639.6		0.592243
M146L+LY+LY294002	22900.2	4160.47		0.181678
	GAPDH	GSK3B
CHO+LY	33788.7	25459.8		0.753501
CHO+LY	31834.9	30926.9		0.971479
M146L	30118.3	26859.8		0.891809
M146L+LY	24558.1	21465.6		0.874073
M146L+LY+LY294002	15715.4	21619.9		1.37572
	GAPDH	p-GSK3B				0.550066
CHO+LY	32094.5	13302.4		0.414475		0.849305
CHO+LY	27030.5	22302.4		0.825082		0.397165
M146L	24718.1	8755.02		0.354195		0.625076
M146L+LY	22473.6	12278.7		0.546362		0.377233
M146L+LY+LY294002	32661.8	16950.4		0.518966
		CHO			CHO+Lycopene			M146L			M146L+lycopene			M146L+lycopene+LY294002
	0.622821	0.492146	0.550066	1.04145	0.999032	0.849305	0.220104	0.367362	0.397165	0.467608	0.518676	0.625076	0.252121	0.127003	0.377233

## Sheet: nrf2
	GAPDH	Nrf2
CHO+LY	23209.2	14414.5		0.621071
CHO+LY	22777	23950.4		1.05152
M146L	23413.8	10425.5		0.445274
M146L+LY	22708.5	24730.2		1.08903
M146L+LY+LY294002	27940.8	8293.4		0.29682
CHO+LY	23508.2	12692.3		0.539908
CHO+LY	19584.7	17890.2		0.913476
M146L	27217.8	8920.41		0.327742
M146L+LY	27489.5	23034.4		0.837932
M146L+LY+LY294002	20072.8	8791.31		0.437972
CHO+LY	27995.3	20283		0.724514
CHO+LY	33788.7	27340.2		0.809153
M146L	31834.9	12830.2		0.403024
M146L+LY	30118.3	19203.1		0.637589
M146L+LY+LY294002	24558.1	11242.2		0.457779
	CHO				CHO+lycopene			M146L			M146L+lycopene			M146L+lycopene+LY294002
	0.621071	0.539908	0.724514	1.05152	0.913476	0.809153	0.445274	0.327742	0.403024	1.08903	0.837932	0.637589	0.29682	0.437972	0.457779

## Sheet: GCLc
	actin	Gclc
CHO+LY	20220	23587.8		1.16655
CHO+LY	19265.6	29561.2		1.5344
M146L	33579.8	24313.6		0.724054
M146L+LY	24230.6	30340.1		1.25214
CHO+LY	35111	40277.7		1.14715
CHO+LY	33903.1	41994.8		1.23867
M146L	29224.9	19977.6		0.683581
M146L+LY	18762.1	29526.4		1.57372
CHO+LY	26870.9	36034.5		1.34102
CHO+LY	32395.9	43894.6		1.35495
M146L	34550	28120.7		0.813913
M146L+LY	26774.3	22502.3		0.840443
		CHO		CHO+lycopene				M146L			M146L+lycopene
	1.16655	1.14715	1.34102	1.5344	1.23867	1.35495	0.724054	0.683618	0.812913	1.25314	0.840443	1.57372

## Sheet: GCLm
	actin	Gclm
CHO+LY	20220	13023.4		0.644084
CHO+LY	19265.6	14595.2		0.757575
M146L	33579.8	17847.1		0.531484
M146L+LY	24230.6	22616.1		0.933366
CHO+LY	25111	17673.9		0.70383
CHO+LY	23903.1	25964.1		1.08623
M146L	29224.9	12479.1		0.427003
M146L+LY	18762.1	21293.8		1.13493
CHO+LY	26870.9	15945		0.593393
CHO+LY	32395.9	29468.3		0.909633
M146L	34550	11704.3		0.338766
M146L+LY	26774.3	30069		1.12305
		CHO		CHO+lycopene				M146L			M146L+lycopene
	0.644084	0.70383	0.52333	0.757575	1.08622	0.909633	0.421484	0.456387	0.338766	0.933366	1.13493	1.12305

## Sheet: bcl-2
	actin	Bcl2
CHO	23055.6	16249.4		0.704791
CHO+LY	28074.4	22329.9		0.795382
M146L	20136.1	12721.1		0.631755
M146L+LY	34863.4	29396.1		0.843178
CHO	40633.4	32893.8		0.809526
CHO+LY	38884.2	40198		1.03379
M146L	39361.1	14800.5		0.376019
M146L+LY	35291.9	40420		1.14531
CHO	26870.9	22759.9		0.847011
CHO+LY	32395.9	37344.4		1.15275
M146L	34550	17517.8		0.507028
M146L+LY	26774.3	28837.3		1.07705
		CHO		CHO+lycopene				M146L			M146L+lycopene
	0.704791	0.809526	0.847011	0.795382	1.03379	1.15275	0.507028	0.376019	0.631755	0.843178	1.14531	1.07705

## Sheet: cleaved-cas3
	actin	Bcl2
CHO+LY	23055.6	19574.2		0.849
CHO+LY	28074.4	17742.2		0.631971
M146L	20136.1	45411.6		2.25523
M146L+LY	34863.4	29420		0.843866
CHO+LY	40633.4	25115.1		0.61809
CHO+LY	38884.2	20275.7		0.521439
M146L	39361.1	41689.4		1.05915
M146L+LY	35291.9	28004.5		0.79351
CHO+LY	26870.9	24048		0.894945
CHO+LY	32395.9	23482.2		0.724853
M146L	34550	42531.8		1.23102
M146L+LY	26774.3	24744.5		0.924189
		CHO		CHO+lycopene				M146L			M146L+lycopene
	0.849	0.61809	0.894945	0.631971	0.521439	0.724853	1.05915	1.23102	2.25523	0.843866	0.924189	0.79351

## Sheet: ROS-MDA
ROS
	WT			WT+LY			M146L			M146L+LY
6.45	7.37	9.48	3.05	6.87	5.05	18.03	20.73	19.22	9.06	15.88	16.89
MDA
WT			WT+lycopene			M146L			M146L+lycopene
1	0.737525	0.911989	0.526969	0.639822	0.481282	1.57687	1.20604	1.02884	0.769253	0.639822	0.488077

## Sheet: Annexin V-PI
	WT			WT+LY			M146L			M146L+LY
20.76	16.26	17.43	16.47	16.06	14.47	30.26	27.04	29.51	18.27	26.31	23.34

## Sheet: APP-BACE
	actin			BACE			APP
CHO	34818.3			18091.5	0.519597		14927.7	0.428731
CHO+LY	35175.5			13164.6	0.374253		20453.5	0.58147
M146L	35190.8			41854.5	1.18936		30932.2	0.878985
M146L+LY	41103.3			30840	0.750305		49307.1	1.19959
CHO	35880			20299.7	0.565766		19862.8	0.553591
CHO+LY	27343.2			17708.2	0.647626		19314.8	0.706382
M146L	31926.8			51223.6	1.60441		37871.1	1.18618
M146L+LY	37794.4			28668.2	0.758531		41362.6	1.09441
CHO	34030.2			27945.4	0.821192		28000.3	0.822808
CHO+LY	32051.4			25935.9	0.809196		20275.9	0.632605
M146L	36549			40179.9	1.09934		48724.4	1.33312
M146L+LY	28435.6			26639.7	0.936844		44138	0.984694
CHO	31483.6						24291.5	0.771558
CHO+LY	29653.3						26369.6	0.889262
M146L	30625.9						39472.7	1.28887
M146L+LY	42739.6						42429.1	0.992735
		WT			WT+LY			M146L			M146L+LY
BACE	0.519597	0.565766	0.821192	0.374253	0.647626	0.809196	1.18936	1.60441	1.09934	0.750305	0.758531	0.936844
APP	0.428731	0.553591	0.771558	0.58147	0.706382	0.632605	1.18618	1.28887	1.33312	1.19959	1.09441	0.984694
